# Supplementary material for: Not All Injuries Are the Same: Different Patterns in Sports Injuries and Their Psychosocial Correlates
Source: Sports (Basel). 2023 Dec 1;11(12):237. doi: 10.3390/sports11120237 (PMC10747018; doi:10.3390/sports11120237)
Supplement: Supplementary file 1 [file sports-11-00237-s001.zip]

Archive with 1 entries (1 files):
- sports-2663098-Supplementary Table S1.pdf
